# Supplementary material for: Dietary Oleocanthal Supplementation Prevents Inflammation and Oxidative Stress in Collagen-Induced Arthritis in Mice
Source: Antioxidants (Basel). 2021 Apr 23;10(5):650. doi: 10.3390/antiox10050650 (PMC8145376; doi:10.3390/antiox10050650)
Supplement: Supplementary file 1 [file antioxidants-10-00650-s001.zip]

Archive with 1 entries (1 files):
- antioxidants-1175953-supplementary.pdf
